# Supplementary material for: Stratification From Heterogeneity of the Cell-Death Signal Enables Prognosis Prediction and Immune Microenvironment Characterization in Esophageal Squamous Cell Carcinoma
Source: Front Cell Dev Biol. 2022 Apr 12;10:855404. doi: 10.3389/fcell.2022.855404 (PMC9040162; doi:10.3389/fcell.2022.855404)
Supplement: Supplementary file 6 [file Table1.xlsx]

## Sheet: Supplementary Table 1
Cell_Death	Gene	Source
Pyroptosis	PRKACA,GSDMB,SCAF11,PJVK,CASP9,NOD1,PLCG1,NLRP1,GSDME,ELANE,TIRAP,CASP4,GSDMD,GPX4,NLRP7,NLRP2,CASP3,CASP6,TNF,IL1B,IL18,CASP8,NLRP6,GSDMA,GSDMC,PYCARD,CASP5,AIM2,NOD2,NLRC4,NLRP3,BAK1,TP63,CHMP2B,BAX,GZMB,CHMP4B,IL1A,CHMP3,IRF1,CHMP2A,CASP1,TP53,CHMP7,CHMP4C,IRF2,CYCS,CHMP6,HMGB1,CHMP4A	REACTOME
Apoptosis	BAD,CFLAR,PSMB1,PSMC4,BID,VIM,FAS,BAK1,DAPK2,CDH1,PSMA4,DSG2,CASP8,PRKCQ,ROCK1,PSME4,ARHGAP10,TP63,TP73,PKP1,BAX,PSMC5,ADD1,DNM1L,PPP1R13B,DYNLL1,PSME1,CLSPN,PSMD5,DSP,PSMD8,MAPK1,GZMB,PSMC6,PSMA3,PSMC1,PSMB5,ACIN1,PSMA6,PSME2,PSMA7,E2F1,PSMD10,XIAP,BMX,STK24,TRADD,MAPK3,PSMD7,TJP1,BMF,GSDMD,TNFRSF10A,AKT2,BBC3,CARD8,GSDME,PSMA2,MAPK8,UNC5B,PSMD3,SEPTIN4,KPNB1,C1QBP,PSMD11,YWHAE,BIRC2,PSMD9,LMNB1…	REACTOME; KEGG
Autophagy	CFTR,LAMP2,RB1CC1,RRAGD,VIM,IFT88,GABARAPL2,ATG5,FUNDC1,WIPI1,CSNK2A2,TSG101,TUBA3D,DYNC1I2,PIK3C3,HSP90AA1,RRAGB,CHMP2B,ATG16L1,DYNLL1,HDAC6,HSP90AB1,TOMM22,MTMR3,TUBB1,CSNK2A1,CHMP4B,MAP1LC3A,ATG4A,TSC2,TUBB4A,PLIN3,RHEB,PRKAG2,LAMTOR3,HSPA8,AMBRA1,PRKAB1,CHMP3,PRKAG3,EPAS1,PARK7,LAMTOR2,MFN2,RRAGC,ATG101,TUBA1B,ATG4C,BECN1,ATG14,TUBA4A,RNASE1,TOMM40,CHMP2A,ATG4D,GFAP,PRKAB2,PRKAA1,LAMTOR5,USP3…	REACTOME; KEGG
Ferroptosis	SLC3A2,SLC7A11,GCLC,GCLM,GSS,GPX4,ALOX15,LPCAT3,ACSL6,ACSL4,ACSL1,ACSL5,ACSL3,TP53,SAT2,SAT1,TF,TFRC,STEAP3,SLC11A2,SLC39A8,SLC39A14,PCBP2,SLC40A1,CP,PCBP1,FTH1,FTL,MAP1LC3C,MAP1LC3B,MAP1LC3A,ATG5,ATG7,NCOA4,PRNP,HMOX1,VDAC2,VDAC3,CYBB,FTMT	KEGG
Necroptosis	DNM1L,PPIF,RBCK1,MTCO2P12,RIPK3,TMEM123,TICAM1,CYLD,GSDME,PGAM5,MLKL,HEBP2,LY96,IPMK,NUPR1,SLC25A4,BIRC2,BIRC3,TICAM2,FAS,FASLG,IRF3,ITPK1,MIR101-1,MIR103A1,MIR107,MIR214,MIR22,MIR221,MIR223,MIR92A1,MAP3K5,ASAH1,MT3,MT-CO2,TRPM7,PELI1,MIR485,BAX,PYGL,SLC6A6,SLC6A13,BNIP3,BOK,TSPO,TLR3,TLR4,TNF,TP53,TRAF2,UCN,ZBP1,FZD9,CASP1,CASP8,ALKBH7,YBX3,CAV1,RIPK1,FADD,CFLAR,NOL3,ARHGEF2,CD14,SPATA2	GO
